# Supplementary material for: Enhancing Quality of Resident Care and Staff Efficiency Through Implementation of Sensors in the Long-Term Care Setting: A Multi-Site Mixed-Methods Study
Source: Sensors (Basel). 2025 Nov 6;25(21):6795. doi: 10.3390/s25216795 (PMC12609713; doi:10.3390/s25216795)
Supplement: Supplementary file 1 [file sensors-25-06795-s001.zip]

Archive with 5 entries (4 files):
- S1.pdf
- S2/
- S2/TochSleepsense_Consent_FocusGroups_LTCStaff.pdf
- S2/TochSleepsense_Consent_FocusGroups_Management.pdf
- S2/TochSleepsense_Consent_Survey_LTCStaff.pdf
